# Supplementary material for: Predictable Full Digital Workflow Using Stackable Surgical Templates for Complete Dental Arch Rehabilitation with Implant-Supported Fixed Restorations—Case Series and Proof of Concept
Source: Dent J (Basel). 2024 Oct 30;12(11):347. doi: 10.3390/dj12110347 (PMC11593087; doi:10.3390/dj12110347)
Supplement: Supplementary file 1 [file dentistry-12-00347-s001.zip]

Archive with 1 entries (1 files):
- dentistry-3205578-supplementary.pdf
